# Supplementary material for: First case report of complete paternal isodisomy of chromosome 10 harbouring a novel variant in COL17A1 that causes junctional epidermolysis bullosa intermediate
Source: BMC Med Genomics. 2022 Jun 18;15:136. doi: 10.1186/s12920-022-01285-x (PMC9206295; doi:10.1186/s12920-022-01285-x)
Supplement: Supplementary file 2 — Additional file 2. Table of identified variants annotated as pathogenic/likely pathogenic for the trio. [file 12920_2022_1285_MOESM2_ESM.xlsx]

## Sheet: Sheet1
Additional file 2: Table S1
Chromosome position	Reference gene	Reference sequence	cDNA change	SNP	Disease in OrphaNet	OMIM	Exonic function	Protein change	Intervar annotation	Variation carriage
										proband	father	mother
chr1: 117142868	IGSF3	NM_001542.4	c.1784(exon7)G>A	rs61730489	451612	603491	Stop gain	p.W595X	Pathogenic(PVS1, PM2, PP3, PP5)	Heterozygous	Heterozygous	Heterozygous
chr1: 117156585	IGSF3	NM_001542.4	c.634(exon3)C>T	rs139013364	451612	603491	Stop gain	p.Q212X	Pathogenic(PVS1, PM2, PP3)	Heterozygous	Heterozygous	Heterozygous
chr7: 151927023	KMT2C	NM_170606.3	c. 2961(exon18)C>G	rs58528565	/	606833	Stop gain	p.Y987X	Pathogenic(PVS1, PM2, PP3)	Heterozygous	Heterozygous	Wild-type
chr10: 105812848	COL17A1	NM_000494.4	c.1880(exon23)delG	/	251393;79402;79405;89840;293381	113811	Frameshift deletion	p.G627fs	Likely pathogenic(PVS1, PM2)	Homozygous	Heterozygous	Wild-type
chr11: 613546-613547	IRF7	NM_001572.5	c.896_897(exon9)delCG	/	/	605047	Frameshift deletion	p.T299fs	Likely pathogenic(PVS1, PM2)	Heterozygous	Heterozygous	Wild-type
Chr16: 70896016	HYDIN	NM_001270974.2	c.11712(exon69)delT	/	244	610812	Frameshift deletion	p.I3904fs	Likely pathogenic(PVS1, PM2)	Heterozygous	Heterozygous	Heterozygous
chr22: 23653975	BCR	NM_004327	c.3274_3275(exon19)insCCGG	/	513;521	151410	Frameshift insertion	p.S1092fs	Likely pathogenic(PVS1, PM2)	Heterozygous	Heterozygous	Wild-type
